# Supplementary material for: Toxin Dynamics among Populations of the Bioluminescent HAB Species Pyrodinium bahamense from the Indian River Lagoon, FL
Source: Mar Drugs. 2024 Jul 4;22(7):311. doi: 10.3390/md22070311 (PMC11277979; doi:10.3390/md22070311)
Supplement: Supplementary file 1 [file marinedrugs-22-00311-s001.zip]

Archive with 1 entries (1 files):
- marinedrugs-3060054-supplementary.pdf
